# Supplementary material for: Loss of p16 expression is a sensitive marker of CDKN2A homozygous deletion in malignant meningiomas
Source: Acta Neuropathol. 2023 Feb 1;145(4):497–500. doi: 10.1007/s00401-023-02544-6 (PMC10020299; doi:10.1007/s00401-023-02544-6)
Supplement: Supplementary file 2 — Supplementary file2 (XLSX 14 kb) [file 401_2023_2544_MOESM2_ESM.xlsx]

## Sheet: Table S1
Supplementary Table 1. Clinical, histologic, p16 IHC, and CDKN2A data for the 39 patients with higher-grade meningiomas.
Case	Age at operation (yrs)	Sex	Tumor location	Morphologic grade	Integrated molecular grade per 2021 WHO Classification	CDKN2A gene status	p16 IHC result
#5	35	F	Skull base	Grade 2	Grade 2	Intact/wildtype	Lost
#6	56	F	Skull base	Grade 2	Grade 2	Intact/wildtype	Lost
#7	25	M	Convexity	Grade 2	Grade 2	Intact/wildtype	Lost
#8	58	F	Convexity	Grade 2	Grade 2	Intact/wildtype	Expressed
#9	60	F	Convexity	Grade 2	Grade 2	Intact/wildtype	Expressed
#10	16	F	Convexity	Grade 2	Grade 2	Intact/wildtype	Expressed
#11	82	F	Convexity	Grade 2	Grade 2	Intact/wildtype	Expressed
#12	71	F	Convexity	Grade 2	Grade 2	Intact/wildtype	Expressed
#13	64	F	Convexity	Grade 2	Grade 2	Intact/wildtype	Expressed
#14	66	F	Convexity	Grade 2	Grade 2	Intact/wildtype	Expressed
#15	53	F	Skull base	Grade 2	Grade 2	Intact/wildtype	Expressed
#16	16	F	Spine	Grade 2	Grade 2	Intact/wildtype	Expressed
#17	61	F	Falx	Grade 2	Grade 2	Intact/wildtype	Expressed
#18	17	M	Convexity	Grade 2	Grade 2	Intact/wildtype	Expressed
#19	89	M	Convexity	Grade 2	Grade 2	Intact/wildtype	Expressed
#20	42	M	Skull base	Grade 2	Grade 2	Intact/wildtype	Expressed
#21	55	M	Convexity	Grade 2	Grade 2	Intact/wildtype	Expressed
#22	23	M	Convexity	Grade 2	Grade 2	Intact/wildtype	Expressed
#23	61	M	Convexity	Grade 2	Grade 2	Intact/wildtype	Expressed
#24	24	M	Skull base	Grade 2	Grade 2	Intact/wildtype	Expressed
#25	82	M	Skull base	Grade 2	Grade 2	Intact/wildtype	Expressed
#26	78	M	Spine	Grade 2	Grade 2	Intact/wildtype	Expressed
#27	61	M	Falx	Grade 2	Grade 2	Intact/wildtype	Expressed
#28	72	M	Convexity	Grade 2	Grade 2	Intact/wildtype	Expressed
#29	69	M	Convexity	Grade 2	Grade 3*	Intact/wildtype	Expressed
#30	56	M	Skull base	Grade 2	Grade 3*	Intact/wildtype	Expressed
#31	85	F	Convexity	Grade 3	Grade 3	Intact/wildtype	Expressed
#32	68	F	Falx	Grade 3	Grade 3	Intact/wildtype	Expressed
#33	79	M	Convexity	Grade 3	Grade 3	Intact/wildtype	Expressed
#34	44	M	Skull base	Grade 3	Grade 3	Intact/wildtype	Expressed
#35	49	M	Spine	Grade 3	Grade 3	Intact/wildtype	Expressed
#36	79	M	Convexity	Grade 2	Grade 3#	Homozygous deletion	Lost
#37	49	F	Skull base	Grade 3	Grade 3	Homozygous deletion	Lost
#38	53	F	Falx	Grade 3	Grade 3	Homozygous deletion	Lost
#39	70	F	Falx	Grade 3	Grade 3	Homozygous deletion	Lost
#40	77	M	Skull base	Grade 3	Grade 3	Homozygous deletion	Lost
#41	57	M	Falx	Grade 3	Grade 3	Homozygous deletion	Lost
#42	77	M	Metastasis	Grade 3	Grade 3	Homozygous deletion	Lost
#43	69	F	Convexity	Grade 3	Grade 3	p.A60fs frameshift mutation+	Lost
*Grade 3 based on presence of TERT promoter mutation #Grade 3 based on presence of CDKN2A homozygous deletion +455 reads, 74% mutant allele frequency, RefSeq transcript NM_000077

## Sheet: Table S2
Supplementary Table 2. Clinical, histologic, p16 IHC, and CDKN2A genetic data for the 14 patients with CNS WHO grade 1 meningiomas.
Case	Age at operation (yrs)	Sex	Tumor location	Morphologic grade	Integrated molecular grade per 2021 WHO Classification	CDKN2A gene status	p16 IHC result
#1	43	M	Convexity	Grade 1	Grade 1	Intact/wildtype	Minimal to absent
#2	35	F	Convexity	Grade 1	Grade 1	Intact/wildtype	Expressed
#3	36	F	Skull base	Grade 1	Grade 1	Intact/wildtype	Minimal to absent
#4	64	F	Falx	Grade 1	Grade 1	Intact/wildtype	Expressed
#44	80	F	Convexity	Grade 1	Grade 1	Intact/wildtype	Expressed
#45	82	F	Convexity	Grade 1	Grade 1	Intact/wildtype	Minimal to absent
#46	56	F	Convexity	Grade 1	Grade 1	Intact/wildtype	Minimal to absent
#47	56	F	Convexity	Grade 1	Grade 1	Intact/wildtype	Minimal to absent
#48	63	M	Convexity	Grade 1	Grade 1	Intact/wildtype	Minimal to absent
#49	79	M	Falx	Grade 1	Grade 1	Intact/wildtype	Expressed
#50	86	F	Spine	Grade 1	Grade 1	Intact/wildtype	Expressed
#51	60	M	Skull base	Grade 1	Grade 1	Intact/wildtype	Minimal to absent
#52	37	F	Skull base	Grade 1	Grade 1	Intact/wildtype	Minimal to absent
#53	65	F	Tentorium	Grade 1	Grade 1	Intact/wildtype	Minimal to absent
